# Supplementary material for: Distribution of yeast species and their resistance to copper and sulfite across arboreal and viticulture habitats
Source: FEMS Yeast Res. 2025 Dec 17;26:foaf074. doi: 10.1093/femsyr/foaf074 (PMC12767201; doi:10.1093/femsyr/foaf074)
Supplement: foaf074_Supplemental_Files [file foaf074_supplemental_files.zip]

Archive with 2 entries (2 files):
- Supplemental_Figures.pdf
- tables.xlsx
